# Supplementary material for: Stereoselective Epoxidation of Triterpenic Allylic Alcohols and Cytotoxicity Evaluation of Synthesized Compounds
Source: Molecules. 2023 Jan 5;28(2):550. doi: 10.3390/molecules28020550 (PMC9863255; doi:10.3390/molecules28020550)
Supplement: Supplementary file 1 [file molecules-28-00550-s001.zip]

Archive with 1 entries (1 files):
- molecules-2110871-supplementary.pdf
